# Supplementary material for: Dialysis physicians’ referral behaviors for hemodialysis patients suspected of having cancer: A vignette-based questionnaire study
Source: PLoS One. 2018 Aug 15;13(8):e0202322. doi: 10.1371/journal.pone.0202322 (PMC6093689; doi:10.1371/journal.pone.0202322)
Supplement: S1 Dataset — (XLSX) [file pone.0202322.s002.xlsx]

## Sheet: Sheet1
ID	Round	Year of healthcare experience	Majority	Number of total beds	Number of dialysis beds	Types of facilities	Implementation of examination	Distance	Newonset	S1_Age	S1_Dementia	S1_PS	S1_introduce	S1_Tumor morkers	S1_CT	S1_Sputum cytology	S1_Thoracentesis	S2_Age	S2_Dementia	S2_PS	S2_introduce	S2_Tumor morkers	S2_CT	S2_Sputum cytology	S2_Thoracentesis	S3_Age	S3_Dementia	S3_PS	S3_introduce	S3_FOB	S3_Tumor markers	S3_CT	S3_US	S3_GIS	S3_CS	S4_Age	S4_Dementia	S4_PS	S4_introduce	S4_Urinalysis	S4_Urinary culture	S4_Cytodiagnosis	S4_CT	S4_US	S5_Age	S5_Dementia	S5_PS	S5_introduce	S5_Urinalysis
1001	1	37	3	0	69	2	2	3	0	0	0	0	2	0	1	0	0	0	0	1	3					0	1	0	1							0	1	1							0	1	0
1002	1	59	1	60	80	3	2	2	3	0	0	0	3					0	0	1	3	0	1	0	0	0	0	1	2	1	0	1	1	1	1	0	1	1	2	1	0	0	1	1	0	1	0	2	1
1003	1	34	1	0	30	2	2	3	3	0	0	0	2	0	1	1	0	0	0	1	2	0	1	1	0	0	1	1	1							0	1	1	2	1	1	1	1	1	0	1	0	1
1004	1	27	1	0	25	2	2	3	1	0	0	0	1					0	1	1	1					0	1	0	1							0	1	1	1						0	0	0	1
1005	1	23	1	0	34	2	2	4	3	0	0	0	3					0	1	0	3					0	0	0	2	1	1	0	0	0	0	0	1	1	2	1	1	1	0	0	0	0	1	2	1
1006	1	22	1	0	30	2	2	3	2	0	0	0	1	1	0	0	0	0	1	1	3					0	1	1	2	1	0	0	0	0	0	0	1	1	1	1	0	0	0	1	0	0	0	1	1
1007	1	18	1	19	64	3	2	3	3	0	0	0	1					0	0	1	3					0	0	0	1							0	1	1	1						0	1	0	1
1008	1	33	1	0	40	2	2	3		0	0	0	3					0	0	1	2	1	1	1	0	0	1	0	2	1	1	0	0	1	1	0	1	1	2	1	0	1	1	1	0	1	0	2	1
1009	1	39	1	146	50	1	2	1	1	0	0	0	2	0	1	0	0	0	1	0	2	0	1	0	0	0	1	0	1							0	1	1	1						0	0	1	1
1010	1	17	1	0	42	2	1	3	3	0	0	0	3					0	1	0	3					0	0	1	1							0	1	1	1						0	0	1	1
1011	1	36	1	120	17	1	2	3	1	0	0	0	2	0	1	0	0	0	1	0	3					0	1	1	1							0	1	1	2	1	0	1	0	1	0	0	1	3
1012	1	31	1	0	29	2	1	3	0	0	1	0	2	1	1	0	0	0	0	1	2	1	1	0	0	0	0	0	2	1	1	1	1	0	0	0	0	1	2	1	1	1	1	1	0	1	0	2	1
1013	1	23	1	1000	11	1	1	1	0	0	1	0	3					0	0	1	2	1	1	1	0	0	0	1	2	1	0	0	0	0	1	0	0	1	4	1	1	1	0	1	0	1	0	2	0
1014	1	33	1	304	24	1	2	1		0	1	0	2	1	1	1	1	0	1	1	2	1	1	1	1	0	0	0	2							0	0	1	2	1	0	1	1	1	0	0	0	2	1
1015	1	27	1	196	51	1	1	5	3	0	1	0	3					0	1	1	3					0	1	0	1							0	0	1	1						0	0	0	3
1016	1	28	6	120	17	1		3	3	0	1	0	1	1	1	0	0	0	1	1	1	1	1	1	1	0	1	1	1	1	1	0	1	1	1	0	0	1	2	1	1	1	1	0	0	0	0	2	1
1017	1	18	1	554	17	3	1		3	0	1	0	1					0	1	1	1					0	1	0	1							0	0	1	1						0	0	0	1
1018	1	16	1	685	7	3				0	1	0	2	1	1	1	1	0	1	1	3					0	0	1	1							0	0	1							0	0	0
1019	1	11	1	312	20	3	2	1	2	0	1	0	2	1	1	1	1	0	1	1	2	1	1	1	1	0	1	1	2	0	1	0	0	1	1	0	0	1	1						0	0	0	1
1020	1	10	1	1000	20	1	1	1	25	0	1	0	3					0	0	0	3					0	1	0	2	1	1	0	1	1	0	0	0	1	2	1	0	1	0	1	0	1	1	2	1
1021	1	14	1	753		1	2	1	0	0	1	0	2	1	1	1	0	0	0	0	1					0	1	1	2	1	1	1	0	1	1	0	0	1	1						0	1	1	1
1022	1	9	1	1163	12	3	2	1		0	1	0						0	0	1	1	1	0	0	0	0	0	0	1	0	0	0	0	1	1	0	0	1	1						0	1	0	1	1
1023	1	10	1	1000	40	1	2	1	2	0	1	0	1					0	0	1	1					0	0	1	2	1	0	0	0	0	1	0	0	1	1						0	1	0	1
1024	1	9	1	756	10	1	2	1	0	0	0	1	3					0	1	0	2	0	1	0	0	0	1	1	1							0	1	0	2	1	0	1	1	0	0	0	1	2	1
1025	1	13	1	290	16	3	2	1	4	0	0	1	3	1	1	1	0	0	1	1	3					0	0	0	2	1	1	1	0	0	0	0	1	0	2	1	1	1	1	1	0	0	0	2	1
1026	1	12	1	1208	17	1	1	1	0	0	0	1	1					0	1	1	3					0	1	1	2	1	0	0	0	0	0	0	1	0	2	1	1	1	1	1	0	0	0	2	1
1027	1	22	6	94	25	3				0	0	1	3					0	0	0	3					0	0	0	2	1	0	0	0	1	1	0	1	0	2	0	0	1	1	1	0	1	1	3
1028	1	19	1	749	21	1	2	1	1	0	0	1	1					0	1	1	1					0	0	0								0	1	0	2	0	0	1	0	1	0	0	0	2	0
1029	1	20	1	685	8	1	1		0	0	0	1	2	0	1	0	0	0	1	0	2	0	1	0	0	0	0	1	2	1	0	0	0	0	0	0	1	0	1						0	0	1	1
1030	1	9	1	407	60	1	1	1	5	0	0	1	2	1	1	1	1	0	0	0	2	1	1	1	1	0	1	0	1							0	1	0	2	1	1	1	1	1	0	1	1	2	1
1031	1	10	1	960	10	3	2	1	2	0	0	1	3					0	0	0	3					0	0	1	1							0	1	0							0	1	1
1032	1	20	1	350	36	3	2	1	0	0	1	1	2	0	1	0	1	0	1	0	3					0	0	1	2	0	1	0	0	1	1	0	0	0	2	1	1	1	1	0	0	0	1	2	1
1033	1	15	1	51	20	3	2	3	0	0	1	1	2	1	1	1	1	0	0	1	3					0	0	0	1							0	0	0	1						0	0	1	1
1034	1	11	1	930	12	1	2	1	0	0	1	1	1					0	0	1	1					0	1	0	2	1	1	1	1	0	0	0	0	0							0	0	1
1035	1	11	1	80	23	3	2	3	0	0	1	1	3					0	0	1	2	1	1	1	1	0	1	1	2	0	1	1	0	1	1	0	0	0	2	0	1	1	1	0	0	0	1	2	0
1036	1	16	1	350	10	1	1			0	1	1	1					0	0	0	3					0	1	0	1							0	0	0	2	0	1	1	1	0	0	1	1	1
1037	1	16	1	140	36	1	1	4	1	0	1	1	3					0	0	0	1					0	0	1	2	1	0	0	0	1	1	0	0	0	2	1	1	1	1	1	0	1	1	2	1
1038	1	15	6	300	47	1	2	1	5	0	1	1	3					0	0	1	2	1	1	1	1	0	1	0	1							0	0	0	2	1	1	1	1	1	0	1	0	1
1039	1	12	3	1389	42	1	2	1		0	1	1	3					0	0	1	3					0	0	1	1							0	0	0							0	1	0
1040	1	27	1	48	48	2	2	3	2	0	1	1	2	1	1	1	0	0	0	0	3					0	0	1	2	1	1	1	0	0	1	0	0	0	2	1	1	1	1	0	0	1	1	2	1
1041	1	43	4	19	30	2	2	2	0	0	0	0	2	1	1	1	0	0	0	1	2	1	1	1	0	0	1	0	2	0	1	1	0	1	1	0	1	1	2	0	0	0	1	1	0	1	0	2	0
1042	1	37	4	380	54	2	2	3	1	0	0	0	2	0	1	1	1	0	1	1	3					0	1	0	1							0	1	1	2	1	1	1	1	0	0	0	0	2	1
1043	1	39	1	0	20	2	2	2	0	0	0	0	2	0	1	0	0	0	1	1	2	0	1	0	0	0	0	1	1							0	1	1	2	1	0	1	1	0	0	0	0	2	1
1044	1	28	1	19	49	3	1	3	4	0	0	0	2	1	1	1	1	0	1	1	2	1	1	1	1	0	1	1	1							0	1	1	1						0	0	0	1
1045	1	15	1	240	8	3	2	3	1	0	0	0	2	1	1	1	1	0	1	0	3					0	1	0	2	0	0	0	0	1	1	0	1	1	2	1	1	1	1	1	0	0	1	2	1
1046	1	43	6	0	60	2	2	2	5	0	0	0	2	1	1	1	0	0	1	0	2	1	0	1	0	0	1	1	2	0	0	0	0	1	1	0	1	1	2	0	1	1	0	1	0	0	1	2	0
1047	1	43	1	54	54	2	1	3	3	0	0	0	2	1	1	1	1	0	1	1	3					0	0	0	2	1	1	0	0	0	1	0	1	1	2	0	0	1	1	0	0	0	0	2	0
1048	1	35	2	8	20	3	2	3	1	0	0	0		0	1	0	1	0	1	1	2	0	1	0	1	0	1	0	1							0	1	1	1						0	0	0	3
1049	1	44	3	121	48	1	1	3	3	0	0	0	2	0	1	0	0	0	1	1	3					0	0	1	1							0	1	1	2	0	1	1	1	0	0	0	0	2	0
1050	1	35	2	19	28	3	2	4	2	0	0	0	2	1	1	1	0	0	0	1	2	0	1	0	0	0	0	0	1							0	1	1	2	1	1	1	0	0	0	1	0	2	1
1051	1	40	4	48	23	3	1	3	0	0	0	0	3					0	0	1	2	0	1	0	0	0	0	1	2	1	1	1	0	0	1	0	1	1	2	1	1	1	0	1	0	1	0	3
1052	1	36	4	0	0	2	2	3	0	0	0	0	3					0	1	0	3					0	0	0	1							0	1	1	2	0	0	1	1	0	0	0	1	2	0
1053	1	43	1	0	25	2	2	2	1	0	0	0	2	1	1	1	0	0	1	0	3					0	0	1	1							0	1	1	2	1	1	1	0	0	0	0	1	2	1
1054	1	11	1	0	27	2	2	4	5	0	0	0	2	1	1	1	1	0	1	0	1					0	1	1		0	0	0	0	0	1	0	1	1	2	1	1	1	1	1	0	0	1	2	1
1055	1	22	1	120	45	1	1	4	1	0	1	0	2	0	1	0	0	0	0	1	3					0	0	0	2	0	0	0	0	0	1	0	0	1	2	1	1	1	0	1	0	1	0	2	1
1056	1	28	3	499	40	1	2	1	1	0	1	0	3	0	1	0	1	0	0	1	3	0	1	0	1	0	1	0	1							0	0	1	2	1	1	1	1	0	0	1	0	3	1
1057	1	15	1	594	15	1	2	1	1	0	1	0	3					0	0	1	3					0	1	1	2	1	0	0	0	1	1	0	0	1	1						0	1	0	2	1
1058	1	43	3	0	30	2	2	4	0	0	1	0	2	1	1	0	0	0	1	1	3					0	0	0	2	1	1	1	0	0	1	0	0	1	2	1	0	0	0	0	0	0	0	2	1
1059	1	29	3	0	33	2	1	2	2	0	1	0	2	0	0	0	1	0	1	1	3					0	1	1	2	1	0	0	0	0	1	0	0	1	2	0	0	1	0	1	0	0	0	2	1
1060	1	42	1		34	2	2	2	1	0	1	0	3					0	1	1	2	0	1	1	1	0	0	0	2	0	0	0	0	0	1	0	0	1	2	1	1	1	1	1	0	0	0	2	1
1061	1	22	3	199	20	1	2	3	0	0	1	0						0	1	1						0	1	0								0	0	1							0	0	0
1062	1	15	1	198	120	1	2	3	4	0	1	0	3					0	1	1	2	1	1	1	0	0	1	1	2	1	0	0	0	0	0	0	0	1							0	0	0
1063	1	18	1	32	32	1	1	3	1	0	1	0	3					0	0	0	2	0	1	1	1	0	1	0	2	1	0	1	1	0	0	0	0	1	1						0	1	1	2	1
1064	1	17	1	644	8		1	1	0	0	1	0	2	0	1	0	1	0	0	0	3					0	0	1	1							0	0	1	2	1	1	1	1	0	0	1	1	2	1
1065	1	18	1	89	50	3	1	3	4	0	1	0	2	1	1	1	1	0	0	1	3					0	1	0	1							0	0	1	2	1	1	1	1	0	0	1	0	2	1
1066	1	12	1	868	30	1	2	1	10	0	1	0	2	1	1	0	0	0	0	1	3					0	0	1	2	0	0	0	0	0	1	0	0	1	2	1	1	1	0	0	0	1	0	3
1067	1	13	1	800	5	1	1	1	1	0	1	0	3					0	0	0	3					0	0	0	1							0	0	1	1						0	1	1	2	1
1068	1	8	1	400	10	1	2	1	0	0	1	0	2	1	1	1	1	0	0	0	2	1	1	1	1	0	1	1	2	0	0	0	1	1	1	0	0	1	2	1	1	1	0	0	0	1	1	2	1
1069	1	16	6	800	15	1	2	1		0	0	1	3					0	1	0	2	1	1	0	0	0	0	0	2	0	1	1	0	0	1	0	1	0	1						0	0	1	1
1070	1	15	1	326	50	1	1			0	0	1	2	0	1	1	0	0	1	0	3					0	1	1	1							0	1	0	2	1	1	1	1	1	0	0	1	2	1
1071	1	9	1	654	12	1	2	1		0	0	1	3					0	1	1	3					0	0	1	1							0	1	0	1						0	0	0	2	0
1072	1	8	1							0	0	1	3					0	0	0	3					0	0	0	2	1	0	1	0	1	1	0	1	0	2	1	0	1	1	1	0	1	1	3
1073	1	10	1	340	40	1	2	1	2	0	0	1	2	1	1	1	0	0	0	0	3					0	1	0	2	1	0	0	0	1	1	0	1	0	2	1	1	1	0	1	0	1	1	2	1
1074	1	22	3	0	50	2	2	3	1	0	0	1	3					0	0	0	2	0	1	1	0	0	0	1	2	0	0	0	0	1	1	0	1	0	2	1	0	1	0	0	0	1	1	2	1
1075	1	15	1	500	28	3	2	1	3	0	0	1	3					0	0	0	2	1	1	1	0	0	1	1	3							0	1	0	4						0	1	1	2	1
1076	1	8	1	1000	16	1	2	1	0	0	0	1	1					0	1	1	3					0	1	0	1							0	1	0	1						0	0	0	1
1077	1	17	1	317	40	1	1	3	3	0	0	1	1					0	1	1	1					0	0	1	1							0	1	0	2	0	0	1	1	1	0	0	0	1
1078	1	12	1	14	46	3	2	1	2	0	0	1	2	1	1	0	1	0	1	1	2	1	1	0	1	0	1	1	2	1	1	0	0	1	0	0	1	0	2	1	0	1	1	0	0	0	0	2	1
1079	1	18	1	920	9	1	1	1	0	0	0	1	3					0	1	0	2	1	1	1	0	0	0	0	2	1	0	1	0	1	1	0	1	0	2	0	0	1	0	0	0	0	1	2	1
1080	1	18	1	177	50	1	2	1	0	0	0	1	2	0	1	0	0	0	1	0	3					0	1	1	2	1	0	0	0	0	1	0	1	0	2	1	0	1	0	0	0	0	1	2	1
1081	1	13	1	390	50	1	1	1	1	0	0	1	2	0	1	0	1	0	0	0	2	1	1	1	1	0	1	0	2	0	0	0	0	0	1	0	1	0	2	1	1	1	0	0	0	1	1	2	1
1082	1	14	1	0	40	2	2	3	0	0	1	1	2	1	1	1	0	0	1	0	3					0	0	0	2	0	0	0	0	1	1	0	0	0	1						0	0	1	2	1
1083	1	7.5	1	849	10	1	1		0	0	1	1		1	1	1	1	0	1	0	2	1	1	1	1	0	1	0	2	1	0	0	0	1	1	0	0	0	2	0	1	1	0	0	0	0	1	2	0
1084	1	10	1	200	16	1	1		1	0	1	1	3					0	1	0	3					0	1	1	2	1	0	0	0	1	1	0	0	0	1						0	0	1	3
1085	1	11	1	613	5	1	1	1	3	0	1	1	2	0	1	0	1	0	0	1	2	0	1	0	1	0	1	0	2	0	0	0	0	0	1	0	0	0	2	1	1	1	1	0	0	0	1	2	1
1086	1	16	1		13	1	1	1	0	0	1	1	1					0	0	1	1					0	0	1	1							0	0	0	1						0	0	1	1
1087	1	16	1	323	44	3	2	1	0	0	1	1	3					0	0	1	1					0	1	1	1							0	0	0	4						0	0	1	2	1
1088	1	12	1	450	20	1	2	1	0	0	1	1	3					0	0	0	2	1	1	0	0	0	0	0	2	1	0	0	0	0	1	0	0	0	2	1	0	1	0	0	0	1	1	2	1
1089	1	16	1	600	7	1	2	1	1	0	1	1	2	0	1	1	0	0	0	0	2	0	1	1	1	0	1	0	2	0	0	1	1	1	1	0	0	0	2	1	1	1	1	1	0	1	1	2	1
1090	1	17	1	630	10	3	2	1	1	0	1	1	2	0	1	0	0	0	0	1	3					0	0	0	1							0	0	0	1						0	1	0	1
1091	1	16	1	700	15	3	2	1	2	0	1	1	2	0	1	0	0	0	0	1	3					0	1	0	2	1	0	0	0	0	0	0	0	0							0	1	0
1092	1	13	1	406	4	3	1	3	0	0	1	1	3					0	0	1	3					0	0	1	1							0	0	0	2	1	1	1	1	1	0	1	0	2	1
1093	1	13	1	1225	12	3	2	1	0	0	1	1	3					0	0	1	3					0	1	1	1							0	0	0	2	1	1	1	0	1	0	1	0	2	1
1094	1	10	1	418	55	1	1	3	5	0	1	1	2	1	1	1	1	0	0	0	3					0	0	0	2	1	0	0	0	1	1	0	0	0	2	0	0	1	0	1	0	1	1	2	0
1001	2	37	3	0	69	2	2	3	0	1	1	0	2	0	1	0	0	1	1	1	3					1	0	1	1							1	0	1							1	0	0
1002	2	59	1	60	80	3	2	2	3	1	1	0	3	0	1	0	0	1	1	1	3	0	1	0	0	1	1	0	2	1	0	1	1	1	1	1	0	1	2	1	0	0	1	1	1	0	0	2	1
1003	2	34	1	0	30	2	2	3	3	1	1	0	2	0	1	1	0	1	1	1	1					1	0	0	1							1	0	1	1						1	0	0	1
1004	2	27	1	0	25	2	2	3	1	1	1	0	1					1	0	1	1					1	0	1	1							1	0	1	1						1	1	0	1
1005	2	23	1	0	34	2	2	4	3	1	0	1	3					1	1	1	3					1	1	1	2	1	1	0	0	0	0	1	1	0	2	1	1	1	0	0	1	0	0	2	1
1006	2	22	1	0	30	2	2	3	2	1	0	1	1					1	1	0	3					1	0	0	2	1	0	0	0	0	0	1	1	0	1	1	0	0	0	1	1	0	1	1	1
1007	2	18	1	19	64	3	2	3	3	1	1	1	1					1	1	0	3					1	1	1	1							1	0	0	1						1	0	1	1
1008	2	33	1	0	40	2	2	3		1	1	1	3					1	1	0	1					1	0	1	2	1	1	0	0	1	1	1	0	0	2	1	0	1	1	1	1	0	1	2	1
1009	2	39	1	146	50	1	2	1	1	1	1	1	2	0	1	0	0	1	0	1	2	0	1	0	0	1	0	1	1							1	0	0	1						1	1	0	1
1010	2	17	1	0	42	2	1	3	3	1	1	1	3					1	0	1	3					1	1	0	1							1	0	0	2	1	1	1	0	1	1	1	0	1
1011	2	36	1	120	17	1	2	3	1	1	1	1	2	0	1	0	0	1	0	1	2	0	1	0	0	1	0	0	1							1	0	0	2	1	0	1	0	1	1	1	0	3
1012	2	31	1	0	29	2	1	3	0	1	0	0	2	1	1	0	0	1	1	1	2	1	1	0	0	1	1	1	2	1	1	1	1	0	0	1	1	1	2	1	1	1	1	1	1	0	0	2	1
1013	2	23	1	1000	11	1	1	1	0	1	0	0	3					1	1	1	2	1	1	1	0	1	1	0	2	1	0	0	0	0	1	1	1	1	4	1	1	1	0	1	1	0	0	2	0
1014	2	33	1	304	24	1	2	1		1	0	0	2	1	1	1	1	1	0	1	2	1	1	1	1	1	1	1	2	0	0	0	0	1	1	1	1	1	2	1	1	1	1	1	1	1	0	2	1
1015	2	27	1	196	51	1	1	5	3	1	0	0	3					1	0	1	3					1	0	1	1							1	1	1	1						1	1	0	3
1016	2	28	6	120	17	1		3	3	1	0	0	1	1	1	0	1	1	0	1	1	1	1	1	1	1	0	0	1	1	1	0	1	1	1	1	1	1	2	1	1	1	1	0	1	1	0	2	1
1017	2	18	1	554	17	3	1		3	1	0	1	1					1	0	0	1					1	0	1	1							1	1	0	1						1	1	1	1
1018	2	16	1	685	7	3				1	0	1	2	1	1	1	1	1	0	0	3					1	1	0	1							1	1	0							1	1	1
1019	2	11	1	312	20	3	2	1	2	1	0	1	2	1	1	1	1	1	0	0	2	1	1	1	1	1	0	0	2	0	1	0	0	1	1	1	1	0	4						1	1	1	1
1020	2	10	1	1000	20	1	1	1	25	1	0	1	3					1	1	1	3					1	0	1	2	1	1	0	1	0	0	1	1	0	2	1	0	1	0	1	1	0	0	2	1
1021	2	14	1	753		1	2	1	0	1	0	1	2	1	1	1	0	1	1	1	1					1	0	0	2	1	1	1	0	1	1	1	1	0	1						1	0	0	1
1022	2	9	1	1163	12	3	2	1		1	1	1	1	1	1	0	0	1	0	0	1	1	1	1	0	1	1	1	1	0	0	1	1	0	0	1	0	0	1	1	1	1	1	1	1	1	1	1
1023	2	10	1	1000	40	1	2	1	2	1	1	1	1					1	0	0	1					1	1	0	2	0	0	0	0	0	1	1	0	0	1						1	1	1	1
1024	2	9	1	756	10	1	2	1	0	1	0	0	3					1	1	1	2	0	1	0	0	1	0	0	1							1	1	1	2	1	0	1	1	0	1	0	0	2	1
1025	2	13	1	290	16	3	2	1	4	1	0	0	3	1	1	1	0	1	1	0	3					1	1	1	2	1	1	1	0	0	0	1	1	1	2	1	1	1	1	1	1	0	1	2	1
1026	2	12	1	1208	17	1	1	1	0	1	0	0	1					1	1	0	3					1	0	0	2	1	0	0	0	0	0	1	1	1	2	1	1	1	1	1	1	0	1	2	1
1027	2	22	6	94	25	3				1	1	0	3					1	1	1	3					1	1	1	2	1	0	0	0	1	1	1	0	1	2	0	0	1	1	1	1	0	0	3
1028	2	19	1	749	21	1	2	1	1	1	1	0	1					1	0	0	1					1	1	1	1							1	0	1	2	0	0	1	0	1	1	1	1	2	0
1029	2	20	1	685	8	1	1		0	1	1	1	2	0	1	0	0	1	0	0	2	0	1	0	0	1	1	0	2	1	1	1	0	0	0	1	0	0	1						1	1	1	1
1030	2	9	1	407	60	1	1	1	5	1	1	1	2	1	1	1	1	1	1	0	2	1	1	1	1	1	0	1	1							1	0	0	2	1	1	1	1	1	1	0	1	2	1
1031	2	10	1	960	10	3	2	1	2	1	1	1	3					1	1	0	3					1	1	0	1							1	0	0							1	0	1
1032	2	20	1	350	36	3	2	1	0	1	0	0	2	0	1	0	1	1	0	1	3					1	1	0	2	0	1	0	0	1	1	1	1	1	2	1	1	1	1	0	1	1	0	2	1
1033	2	15	1	51	20	3	2	3	0	1	0	0	2	1	1	1	1	1	1	0	3					1	1	1	1							1	1	1	1						1	1	0	1
1034	2	11	1	930	12	1	2	1	0	1	0	0	1					1	1	0	1					1	0	1	2	1	1	1	1	0	0	1	1	1							1	1	0
1035	2	11	1	80	23	3	2	3	0	1	0	0	3					1	1	0	2	1	1	1	1	1	0	0	2	0	1	1	0	1	1	1	1	1	2	0	1	1	1	0	1	1	0	2	0
1036	2	16	1	350	10	1	1			1	1	0	1					1	0	1	1					1	0	1	1							1	0	1	2	0	0	1	0	0	1	1	0	1
1037	2	16	1	140	36	1	1	4	1	1	1	0	3					1	0	1	1					1	1	0	2	1	0	1	1	1	1	1	0	1	2	1	1	1	1	1	1	1	0	2	1
1038	2	15	6	300	47	1	2	1	5	1	1	0	3					1	0	0	2	1	1	1	1	1	0	1	1							1	0	1	2	1	1	1	1	1	1	1	1	1
1039	2	12	3	1389	42	1	2	1		1	1	0	3					1	0	0	3					1	1	0	1							1	0	1							1	1	1
1040	2	27	1	48	48	2	2	3	2	1	0	1	2	1	1	1	0	1	1	0	3					1	1	0	2	1	1	1	1	0	1	1	1	0	2	1	1	1	1	0	1	0	1	2	1
1041	2	43	4	19	30	2	2	2	0	1	1	0	2	1	1	0	0	1	1	1	2	1	1	0	0	1	0	1	2	0	1	1	0	1	1	1	0	1	2	1	0	0	1	1	1	0	0	2	1
1042	2	37	4	380	54	2	2	3	1	1	1	0	2	0	1	1	1	1	0	1	3					1	0	1	1							1	0	1	2	1	1	1	1	0	1	1	0	2	1
1043	2	39	1	0	20	2	2	2	0	1	1	0	2	0	1	0	0	1	0	1	2	0	1	0	0	1	1	0	1							1	0	1	2	1	0	1	1	0	1	1	0	2	1
1044	2	28	1	19	49	3	1	3	4	1	1	0	2	1	1	1	1	1	0	1	3					1	0	0	1							1	0	1	1						1	1	0	1
1045	2	15	1	240	8	3	2	3	1	1	0	1	2	1	1	1	1	1	1	1	3					1	0	1	2	0	0	0	0	1	1	1	1	0	2	1	1	1	1	1	1	0	0	2	1
1046	2	43	6	0	60	2	2	2	5	1	0	1	2	1	1	1	0	1	1	1	2	1	0	1	0	1	0	0	2	0	0	0	0	1	1	1	1	0	2	0	1	1	0	1	1	0	0	2	0
1047	2	43	1	54	54	2	1	3	3	1	0	1	2	1	1	1	1	1	1	0	3					1	1	1	2	1	1	0	0	0	1	1	1	0	2	0	0	1	1	0	1	0	1	2	0
1048	2	35	2	8	20	3	2	3	1	1	0	1	2	0	1	0	1	1	1	0	2	0	1	0	1	1	0	1	1							1	1	0	1						1	0	1	3
1049	2	44	3	121	48	1	1	3	3	1	0	1	2	0	1	0	0	1	1	0	3					1	1	0	1							1	1	0	2	0	1	1	1	0	1	0	1	2	0
1050	2	35	2	19	28	3	2	4	2	1	1	1	3					1	1	0	2	0	1	0	0	1	1	1	1							1	0	0	2	1	1	1	0	0	1	0	1	2	1
1051	2	40	4	48	23	3	1	3	0	1	1	1	3					1	1	0		0	1	0	0	1	1	0	2	1	1	1	0	0	1	1	0	0	2	1	1	1	0	1	1	0	1	3
1052	2	36	4	0	0	2	2	3	0	1	1	1	3					1	0	1	3					1	1	1	1							1	0	0	2	0	0	1	1	0	1	1	0	2	0
1053	2	43	1	0	25	2	2	2	1	1	1	1	3					1	0	1	3					1	1	0	1							1	0	0	2	1	1	1	0	0	1	1	0	2	1
1054	2	11	1	0	27	2	2	4	5	1	1	1	2	1	1	1	1	1	0	1	3					1	0	0	1							1	0	0	2	1	1	1	1	1	1	1	0	2	1
1055	2	22	1	120	45	1	1	4	1	1	0	0	2	0	1	0	0	1	1	1	3					1	1	1	2	0	0	0	0	0	1	1	1	1	2	1	1	1	0	1	1	0	0	2	1
1056	2	28	3	499	40	1	2	1	1	1	0	0	3	0	1	0	1	1	1	1	3	0	1	0	1	1	0	1	1							1	1	1	2	1	1	1	1	0	1	0	0	3	1
1057	2	15	1	594	15	1	2	1	1	1	0	0	3					1	1	1	3					1	0	0	2	1	0	0	0	1	1	1	1	1	1						1	0	0	2	1
1058	2	43	3	0	30	2	2	4	0	1	0	0	2	1	1	1	0	1	0	1	3					1	1	1	2	1	1	1	0	0	0	1	1	1	2	1	1	1	0	0	1	1	0	2	1
1059	2	29	3	0	33	2	1	2	2	1	0	0	2	0	0	0	1	1	0	1	3					1	0	0	2	1	0	0	0	0	1	1	1	1	2	0	1	0	0	1	1	1	0	2	1
1060	2	42	1		34	2	2	2	1	1	0	1	3					1	0	0	3					1	1	1	2	0	0	0	0	0	1	1	1	0	2	1	1	1	1	1	1	1	1	2	1
1061	2	22	3	199	20	1	2	3	0	1	0	1						1	0	0						1	0	1								1	1	0							1	1	1
1062	2	15	1	198	120	1	2	3	4	1	0	1	3					1	0	0	2	1	1	1	0	1	0	0	2	1	0	0	0	0	0	1	1	0							1	1	1
1063	2	18	1	32	32	1	1	3	1	1	0	1	3					1	1	1	2	0	1	1	1	1	0	1	2	1	0	1	1	1	1	1	1	0	1						1	0	0	2	1
1064	2	17	1	644	8		1	1	0	1	0	1	2	0	1	0	1	1	1	1	3					1	1	0	1							1	1	0	2	1	1	1	1	0	1	0	0	2	1
1065	2	18	1	89	50	3	1	3	4	1	1	1	2	1	1	1	1	1	0	0	3					1	0	1	1							1	0	0	2	1	1	1	1	0	1	1	1	2	1
1066	2	12	1	868	30	1	2	1	10	1	1	1	2	1	1	0	0	1	0	0	3					1	1	0	2	1	0	0	0	0	1	1	0	0	2	1	1	1	0	0	1	1	1	3
1067	2	13	1	800	5	1	1	1	1	1	1	1	3					1	0	1	3					1	1	1	1							1	0	0	1						1	1	0	2	1
1068	2	8	1	400	10	1	2	1	0	1	1	1	2	1	1	1	1	1	0	1	2	1	1	1	1	1	0	0	2	0	0	0	1	1	1	1	0	0	2	1	1	1	0	0	1	1	0	2	1
1069	2	16	6	800	15	1	2	1		1	0	0	3					1	1	1	2	1	1	0	0	1	1	1	2	0	1	1	0	0	1	1	1	1	1						1	0	0	1
1070	2	15	1	326	50	1	1			1	0	0	2	0	1	1	0	1	1	1	3					1	0	0	1							1	1	1	2	1	1	1	1	1	1	0	0	2	1
1071	2	9	1	654	12	1	2	1		1	0	0	3					1	1	0	3					1	1	0	1							1	1	1	1						1	0	1	2	0
1072	2	8	1							1	1	0	3					1	1	1	3					1	1	1	2	1	0	1	0	1	1	1	0	1	2	1	0	1	1	1	1	0	0	3
1073	2	10	1	340	40	1	2	1	2	1	1	0	2	1	1	1	0	1	1	1	3					1	0	1	2	1	0	0	0	1	1	1	0	1	2	1	0	1	0	1	1	0	0	2	1
1074	2	22	3	0	50	2	2	3	1	1	1	0	3					1	1	1	2	0	1	1	0	1	1	0	2	1	0	1	0	1	0	1	0	1	2	1	0	1	0	0	1	0	0	2	1
1075	2	15	1	500	28	3	2	1	3	1	1	0	3					1	1	1	2	1	1	1	0	1	0	0	3							1	0	1	4						1	0	0	2	1
1076	2	8	1	1000	16	1	2	1	0	1	1	0	1					1	0	0	3					1	0	1	1							1	0	1	1						1	1	1	1
1077	2	17	1	317	40	1	1	3	3	1	1	0	1					1	0	0	1					1	1	0	1							1	0	1	1						1	1	1	2	0
1078	2	12	1	14	46	3	2	1	2	1	1	0	2	1	1	0	1	1	0	0	2	1	1	0	1	1	0	0	2	1	1	0	0	1	0	1	0	1	2	1	0	1	1	0	1	1	1	2	1
1079	2	18	1	920	9	1	1	1	0	1	1	1	2	1	1	1	0	1	0	0	2	1	1	1	0	1	1	1	2	1	0	1	0	1	1	1	0	0	2	1	0	1	0	0	1	1	1	2	1
1080	2	18	1	177	50	1	2	1	0	1	1	1	2	0	1	0	0	1	0	0	3					1	0	0	2	1	0	0	0	0	1	1	0	0	2	1	0	1	0	0	1	1	1	2	1
1081	2	13	1	390	50	1	1	1	1	1	1	1	3					1	1	0	2	1	1	1	1	1	0	1	2	0	0	0	0	0	1	1	0	0	2	1	1	1	0	0	1	0	1	2	1
1082	2	14	1	0	40	2	2	3	0	1	0	0	2	1	1	1	0	1	0	1	3					1	1	1	2	1	0	0	0	0	0	1	1	1	2	1	0	1	1	0	1	1	0	2	1
1083	2	7.5	1	849	10	1	1		0	1	0	0	3					1	0	1	3					1	0	1	2	1	0	0	0	1	1	1	1	1	2	0	1	1	0	0	1	1	0	2	0
1084	2	10	1	200	16	1	1		1	1	0	0	3					1	0	1	2	0	1	1	0	1	0	0	2	1	0	0	0	1	1	1	1	1	1						1	1	0	3
1085	2	11	1	613	5	1	1	1	3	1	0	0	2	0	1	0	1	1	1	0	2	0	1	0	1	1	0	1	2	0	0	0	0	0	1	1	1	1	2	1	1	1	1	0	1	1	0	2	1
1086	2	16	1		13	1	1	1	0	1	0	0	1					1	1	0	2	1	1	1	0	1	1	0	1							1	1	1	3						1	1	0	3
1087	2	16	1	323	44	3	2	1	0	1	0	0	1					1	1	0	3					1	0	0	2	0	0	0	0	1	1	1	1	1	4						1	1	0	4
1088	2	12	1	450	20	1	2	1	0	1	1	0	3					1	0	1	2	1	1	0	0	1	1	1	2	1	0	0	0	0	1	1	0	1	2	1	0	1	0	0	1	1	0	2	1
1089	2	16	1	600	7	1	2	1	1	1	1	0	2	0	1	1	0	1	0	1	2	0	1	1	1	1	0	1	2	0	0	1	1	1	1	1	0	1	2	1	1	1	1	1	1	1	0	2	1
1090	2	17	1	630	10	3	2	1	1	1	1	0	2	0	1	0	0	1	0	0	3					1	1	1	1							1	0	1	1						1	1	1	1
1091	2	16	1	700	15	3	2	1	2	1	1	0	2	0	1	0	0	1	0	0	3					1	0	1	2	1	0	0	0	0	0	1	0	1							1	1	1
1092	2	13	1	406	4	3	1	3	0	1	1	0	3					1	0	0	3					1	1	0	1							1	0	1	1	1	1	1	1	1	1	1	1	2	1
1093	2	13	1	1225	12	3	2	1	0	1	1	0	3					1	0	0	3					1	0	0	1							1	0	1	2	1	1	1	0	1	1	1	1	2	1
1094	2	10	1	418	55	1	1	3	5	1	0	1	2	1	1	1	1	1	1	0	3					1	1	1	2	1	0	0	0	1	1	1	1	0	2	0	0	1	0	1	1	0	1	2	0
[truncated: 4 more columns]
